# Supplementary material for: Predictive modeling of COPD exacerbation rates using baseline risk factors
Source: Ther Adv Respir Dis. 2022 Jul 9;16:17534666221107314. doi: 10.1177/17534666221107314 (PMC9340368; doi:10.1177/17534666221107314)
Supplement: sj-xlsx-2-tar-10.1177_17534666221107314 – Supplemental material for Predictive modeling of COPD exacerbation rates using baseline risk factors [file sj-xlsx-2-tar-10.1177_17534666221107314.xlsx]

## Sheet: Full model
Variance-covariance matrix for the full model
	(Intercept)	Region – Asia (non-China)	Region – China	Region – Eastern Europe	Region – Latin America	Region – US & Canada	Region – Western Europe	No. of exacerbations in prior year	log(Eosinophils)	FEV1 % predicted	Prior ICS use	Prior LABA use	Prior LAMA use	Mean daily reliever medication usage (puffs/day)	Sex – Male	CAT Score	Smoking Status: former smoker	Treated with BD 160 µg	Treated with BD 320 µg	Treated with GP	Treated with FF	Treated with GP and FF	Treated with BD 320 µg and FF	BD 160 µg: No. of exacerbations in prior year	BD 320 µg: No. of exacerbations in prior year	BD 160 µg: log(Eosinophils)	BD 320 µg: log(Eosinophils)	BD 160 µg: Prior ICS use	BD 320 µg: Prior ICS use	BD 160 µg: Prior LABA use	BD 320 µg: Prior LABA use	BD 160 µg: Smoking Status – former smoker	BD 320 µg: Smoking Status – former smoker	BD 160 µg: Mean daily reliever medication usage	BD 320 µg: Mean daily reliever medication usage	log(Eosinophils): Smoking Status – former smoker	Treated with BD 160 µg, GP and FF	Treated with BD 320 µg, GP and FF
(Intercept)	0.0576585	-0.00398204	-0.00454949	-0.00371111	-0.00348075	-0.00400917	-0.00374399	5.39307e-05	-0.00707669	-8.26396e-05	-0.00107791	-0.00102304	-0.000607765	-9.98652e-05	-0.000446303	-0.000104717	-0.0258783	-0.023319	-0.0324519	-0.0090142	-0.00854839	0.00867804	0.008202	-4.07135e-05	-0.000143	0.00414488	0.00428452	0.000547136	0.000667197	0.00133654	0.00114469	0.000746976	0.00095792	7.90174e-05	6.53127e-05	0.00486976	-0.000309264	0.000242586
Region – Asia (non-China)	-0.00398204	0.0116476	0.00417076	0.00404103	0.00382427	0.00380929	0.00403854	0.000153261	2.34035e-06	-6.5749e-06	0.000668108	-0.000607376	-0.000235269	4.06047e-05	-0.000299165	1.43613e-05	-0.000321211	0.000415132	-0.000159242	0.000122041	0.000120068	-0.000232309	-0.000404973	-0.000101285	0.000114081	-1.20496e-05	6.1002e-05	-0.000464338	7.39367e-05	0.000197026	-8.06699e-05	0.000101632	-0.000107085	-1.83575e-05	2.15158e-05	5.60461e-05	0.000237746	5.64162e-05
Region – China	-0.00454949	0.00417076	0.00717621	0.00382089	0.00379193	0.00369459	0.00374968	4.61918e-05	5.83444e-05	8.26598e-07	3.78637e-05	-6.86827e-05	6.22705e-05	3.92842e-05	-0.000297404	1.40738e-05	-0.000623787	-1.36533e-05	-0.000445568	0.000151669	0.000195909	-0.000260598	-0.000210239	4.33428e-05	8.11174e-05	3.88152e-05	0.000158895	8.63988e-05	-2.63281e-05	-0.000286423	-0.000284652	-3.40372e-05	-0.000154355	3.94674e-07	7.19027e-06	0.0001199	5.97944e-05	9.48822e-05
Region – Eastern Europe	-0.00371111	0.00404103	0.00382089	0.00578595	0.00374086	0.00375584	0.00382062	5.35914e-05	-2.57189e-05	-1.63908e-06	0.000313122	-0.000417545	-4.70581e-05	1.67136e-05	-5.78681e-05	2.7882e-06	4.6273e-05	-0.000229723	-0.000819256	0.000112248	-5.04598e-05	6.4599e-05	0.000795662	5.31609e-05	6.28069e-05	3.29989e-05	4.14954e-05	-4.21047e-05	-8.63385e-05	-0.000162974	-6.92123e-05	-2.76858e-05	-0.000131148	1.22333e-05	6.89527e-06	1.06663e-05	0.000149087	-7.87771e-05
Region – Latin America	-0.00348075	0.00382427	0.00379193	0.00374086	0.0054296	0.00366423	0.00372695	-3.36842e-05	-2.02059e-05	-2.32884e-06	9.19344e-05	-0.000183975	0.000108162	2.13893e-05	-1.04503e-05	2.46498e-06	-1.31565e-05	0.000167777	3.91011e-05	9.72686e-05	-2.02627e-05	-0.000118188	2.56622e-05	6.24644e-05	4.579e-05	-3.64454e-05	4.54098e-06	-9.6089e-06	2.7274e-05	-0.000174307	-0.000153365	-0.000113007	-0.000211525	1.71731e-05	1.13505e-05	-2.13139e-06	7.05292e-05	2.98517e-05
Region – US & Canada	-0.00400917	0.00380929	0.00369459	0.00375584	0.00366423	0.00417029	0.00371044	8.31501e-05	-1.30657e-05	-3.66604e-07	0.000119369	5.06303e-07	1.23781e-05	7.17286e-06	8.32395e-05	-7.20994e-06	4.56777e-05	2.59836e-05	8.94596e-05	9.88754e-05	0.000135057	-7.39266e-05	1.77137e-05	-1.41918e-05	2.12636e-05	3.94562e-05	3.96055e-05	9.82953e-05	5.53957e-05	-0.000328561	-0.000282249	-6.2747e-05	-0.000150324	5.67317e-06	2.62773e-06	6.32737e-06	0.000106128	-3.03932e-06
Region – Western Europe	-0.00374399	0.00403854	0.00374968	0.00382062	0.00372695	0.00371044	0.00493637	-1.14942e-05	-1.51737e-05	-1.538e-07	0.000348004	-0.000290007	-0.000186972	1.53313e-05	-5.56781e-07	4.18092e-06	9.71399e-05	4.41895e-05	2.2182e-05	7.2288e-05	6.25577e-06	-7.84597e-05	6.83667e-05	3.94161e-05	4.17533e-05	-1.15452e-05	-5.19879e-07	0.000124083	5.92094e-05	-0.00027712	-0.000191171	-1.30921e-05	-0.000141728	1.25993e-05	9.35465e-06	-1.13001e-06	5.36949e-05	1.83627e-05
No. of exacerbations in prior year	5.39307e-05	0.000153261	4.61918e-05	5.35914e-05	-3.36842e-05	8.31501e-05	-1.14942e-05	0.00050815	-2.8862e-05	-1.51905e-07	-0.000115607	-0.000135695	-3.33453e-05	-8.30333e-06	2.007e-05	-4.11231e-06	-5.75944e-06	5.56662e-05	-7.01204e-05	5.57292e-05	-8.59072e-05	-0.000294122	9.72794e-05	-0.000500922	-0.000493603	3.41412e-05	3.71684e-05	0.000100562	0.000105591	0.000138112	0.000136442	1.51299e-05	1.48582e-05	8.44617e-06	9.54625e-06	-2.00101e-06	0.000252855	0.000241389
log(Eosinophils)	-0.00707669	2.34035e-06	5.83444e-05	-2.57189e-05	-2.02059e-05	-1.30657e-05	-1.51737e-05	-2.8862e-05	0.00140835	-6.39631e-07	2.89196e-05	-1.81685e-05	1.01702e-05	-1.34013e-05	-5.81887e-05	2.20991e-06	0.00481765	0.00417772	0.00428079	-3.55366e-05	-6.25516e-05	9.86274e-05	2.23457e-05	3.37297e-05	3.48411e-05	-0.000824182	-0.000844521	-3.01442e-05	-3.89797e-05	1.59619e-05	2.97524e-06	4.45856e-05	2.23944e-05	9.79507e-06	1.29199e-05	-0.000947448	-6.18047e-05	-6.64879e-05
FEV1 % predicted	-8.26396e-05	-6.5749e-06	8.26598e-07	-1.63908e-06	-2.32884e-06	-3.66604e-07	-1.538e-07	-1.51905e-07	-6.39631e-07	1.45566e-06	3.37261e-06	2.67278e-06	4.01978e-06	9.19386e-07	2.98039e-06	2.07512e-07	3.74098e-06	5.95372e-06	-4.80033e-07	9.67784e-07	7.20878e-08	4.36116e-06	6.89691e-06	-1.30524e-06	-4.59743e-07	-6.02341e-07	-6.4627e-07	8.81539e-07	-2.29574e-07	-2.42111e-06	2.24026e-06	1.44738e-07	4.29398e-07	1.40539e-08	2.98924e-08	-7.50276e-07	3.57545e-06	-3.55556e-06
Prior ICS use	-0.00107791	0.000668108	3.78637e-05	0.000313122	9.19344e-05	0.000119369	0.000348004	-0.000115607	2.89196e-05	3.37261e-06	0.00357278	-0.00233734	0.000208357	-1.26311e-05	1.53475e-05	-6.91511e-07	-0.000364214	0.000658312	0.000739167	-1.17396e-05	0.000105971	7.58397e-05	-0.000131818	0.000108096	0.000112616	-5.66128e-05	-6.27833e-05	-0.00341109	-0.00337697	0.00225481	0.00225127	0.000189567	0.000173457	1.54763e-05	1.89114e-05	3.31628e-05	-0.000115869	-7.56279e-05
Prior LABA use	-0.00102304	-0.000607376	-6.86827e-05	-0.000417545	-0.000183975	5.06303e-07	-0.000290007	-0.000135695	-1.81685e-05	2.67278e-06	-0.00233734	0.0048072	-0.000267915	8.26751e-06	1.97903e-05	-2.92536e-06	-4.62185e-05	0.00147246	0.00111999	-5.00387e-05	-0.000364763	-0.000461903	0.000400724	0.00013968	0.000146906	3.62835e-05	4.1588e-05	0.00218333	0.00214256	-0.00471065	-0.00468567	0.000197284	0.000215468	-8.65206e-06	-1.15855e-05	-2.67804e-05	0.00061438	0.00053119
Prior LAMA use	-0.000607765	-0.000235269	6.22705e-05	-4.70581e-05	0.000108162	1.23781e-05	-0.000186972	-3.33453e-05	1.01702e-05	4.01978e-06	0.000208357	-0.000267915	0.000948564	-4.58629e-06	1.75292e-05	2.37201e-06	-0.000131435	-0.000313781	-3.07505e-05	7.04316e-05	9.80862e-05	-0.000204738	-0.000300598	1.24443e-05	-1.16458e-05	1.99028e-05	-9.58431e-06	8.64794e-05	9.76992e-05	0.000257911	0.000227462	6.14259e-06	7.02035e-06	-2.66924e-06	-1.72687e-07	5.30727e-06	-0.000153278	7.34599e-05
Mean daily reliever medication usage (puffs/day)	-9.98652e-05	4.06047e-05	3.92842e-05	1.67136e-05	2.13893e-05	7.17286e-06	1.53313e-05	-8.30333e-06	-1.34013e-05	9.19386e-07	-1.26311e-05	8.26751e-06	-4.58629e-06	4.00426e-05	-2.34654e-06	-2.0902e-06	1.66401e-05	0.000100051	7.45454e-05	1.57577e-06	-1.20573e-06	2.73121e-05	2.81455e-06	8.68701e-06	9.63283e-06	1.15388e-05	1.47506e-05	1.40767e-05	1.49002e-05	-1.32041e-05	-9.87225e-06	-2.85406e-05	-2.91769e-05	-3.80211e-05	-3.75897e-05	1.24242e-06	-2.555e-05	-2.76976e-05
Sex – Male	-0.000446303	-0.000299165	-0.000297404	-5.78681e-05	-1.04503e-05	8.32395e-05	-5.56781e-07	2.007e-05	-5.81887e-05	2.98039e-06	1.53475e-05	1.97903e-05	1.75292e-05	-2.34654e-06	0.000839457	4.33265e-06	-9.2991e-05	0.000144842	5.34214e-05	-9.52969e-06	-6.88448e-06	2.27753e-05	2.45862e-05	-3.55621e-06	-4.82415e-06	-1.41731e-05	-8.83584e-06	-7.29573e-06	-2.32908e-05	-6.28934e-05	-2.59482e-05	-2.60713e-06	-1.04946e-06	-8.20454e-07	1.38847e-06	1.25559e-05	-1.79165e-05	6.46776e-06
CAT Score	-0.000104717	1.43613e-05	1.40738e-05	2.7882e-06	2.46498e-06	-7.20994e-06	4.18092e-06	-4.11231e-06	2.20991e-06	2.07512e-07	-6.91511e-07	-2.92536e-06	2.37201e-06	-2.0902e-06	4.33265e-06	4.95659e-06	2.92367e-05	-1.56786e-05	-8.91067e-06	-3.0744e-06	-9.61919e-06	5.39448e-06	1.37887e-05	2.01368e-06	2.70294e-06	-2.34861e-08	-2.55407e-06	-4.82682e-07	4.79799e-07	6.93296e-06	4.54084e-06	-2.29014e-06	-3.22822e-06	6.56767e-07	3.42296e-07	-3.37755e-06	4.5189e-06	-2.18822e-06
Smoking Status: former smoker	-0.0258783	-0.000321211	-0.000623787	4.6273e-05	-1.31565e-05	4.56777e-05	9.71399e-05	-5.75944e-06	0.00481765	3.74098e-06	-0.000364214	-4.62185e-05	-0.000131435	1.66401e-05	-9.2991e-05	2.92367e-05	0.0484862	-0.00248412	-0.00118343	-0.000315835	-0.000344028	0.000322793	0.00020497	4.20303e-05	4.84811e-05	0.000649883	0.000422021	0.000357554	0.000265039	-2.45092e-05	-6.47172e-05	-0.00204513	-0.00224798	-5.10751e-05	-2.75059e-05	-0.00903932	0.000227087	1.88747e-05
Treated with BD 160 µg	-0.023319	0.000415132	-1.36533e-05	-0.000229723	0.000167777	2.59836e-05	4.41895e-05	5.56662e-05	0.00417772	5.95372e-06	0.000658312	0.00147246	-0.000313781	0.000100051	0.000144842	-1.56786e-05	-0.00248412	0.113691	0.0252628	-8.60557e-05	-0.00235851	0.00195483	0.00235818	-0.000767163	-3.85136e-05	-0.0183319	-0.00454453	-0.0032365	-0.00073377	-0.0100202	-0.00143112	-0.00220797	-0.000665961	-0.000356655	-8.27098e-05	0.000610712	-0.00367294	-0.00184981
Treated with BD 320 µg	-0.0324519	-0.000159242	-0.000445568	-0.000819256	3.91011e-05	8.94596e-05	2.2182e-05	-7.01204e-05	0.00428079	-4.80033e-07	0.000739167	0.00111999	-3.07505e-05	7.45454e-05	5.34214e-05	-8.91067e-06	-0.00118343	0.0252628	0.101874	0.00900332	0.00869988	-0.00895168	-0.0390056	4.64948e-05	0.000234945	-0.00451566	-0.0107009	-0.000750849	-0.00168366	-0.00103743	-0.00631052	-0.000663852	-0.00113673	-7.82025e-05	-0.000185126	0.000355375	-0.00012251	-0.00016959
Treated with GP	-0.0090142	0.000122041	0.000151669	0.000112248	9.72686e-05	9.88754e-05	7.2288e-05	5.57292e-05	-3.55366e-05	9.67784e-07	-1.17396e-05	-5.00387e-05	7.04316e-05	1.57577e-06	-9.52969e-06	-3.0744e-06	-0.000315835	-8.60557e-05	0.00900332	0.0136116	0.00911918	-0.0136402	-0.00912646	-5.41918e-05	-5.39099e-05	1.12696e-05	1.43375e-05	3.98082e-05	4.11384e-05	3.66225e-05	3.77959e-05	5.55928e-05	5.40824e-05	5.26288e-07	1.15277e-06	4.8007e-05	1.01829e-05	2.53658e-05
Treated with FF	-0.00854839	0.000120068	0.000195909	-5.04598e-05	-2.02627e-05	0.000135057	6.25577e-06	-8.59072e-05	-6.25516e-05	7.20878e-08	0.000105971	-0.000364763	9.80862e-05	-1.20573e-06	-6.88448e-06	-9.61919e-06	-0.000344028	-0.00235851	0.00869988	0.00911918	0.0110834	-0.0108795	-0.011146	9.09309e-05	9.55457e-05	4.71113e-05	5.29732e-05	-7.61579e-05	-7.63264e-05	0.000370971	0.000364542	4.02713e-05	4.10608e-05	1.97162e-06	3.95868e-06	5.39355e-05	0.001706	0.00174798
Treated with GP and FF	0.00867804	-0.000232309	-0.000260598	6.4599e-05	-0.000118188	-7.39266e-05	-7.84597e-05	-0.000294122	9.86274e-05	4.36116e-06	7.58397e-05	-0.000461903	-0.000204738	2.73121e-05	2.27753e-05	5.39448e-06	0.000322793	0.00195483	-0.00895168	-0.0136402	-0.0108795	0.0166461	0.01102	0.000293591	0.00029757	-9.19198e-05	-9.73804e-05	-0.00013902	-0.000153813	0.000473057	0.000504318	-6.04879e-05	-5.43849e-05	-2.57635e-05	-2.8381e-05	-4.32402e-05	-0.00287121	-0.00297589
Treated with BD 320 µg and FF	0.008202	-0.000404973	-0.000210239	0.000795662	2.56622e-05	1.77137e-05	6.83667e-05	9.72794e-05	2.23457e-05	6.89691e-06	-0.000131818	0.000400724	-0.000300598	2.81455e-06	2.45862e-05	1.37887e-05	0.00020497	0.00235818	-0.0390056	-0.00912646	-0.011146	0.01102	0.0444163	-8.65848e-05	-0.000513042	-4.57178e-05	5.85692e-06	5.97582e-05	-0.000400572	-0.000452539	-0.00176418	-4.9622e-05	-0.000228371	2.26065e-06	1.01037e-05	-1.41787e-05	-0.00162543	-0.00253485
BD 160 µg: No. of exacerbations in prior year	-4.07135e-05	-0.000101285	4.33428e-05	5.31609e-05	6.24644e-05	-1.41918e-05	3.94161e-05	-0.000500922	3.37297e-05	-1.30524e-06	0.000108096	0.00013968	1.24443e-05	8.68701e-06	-3.55621e-06	2.01368e-06	4.20303e-05	-0.000767163	4.64948e-05	-5.41918e-05	9.09309e-05	0.000293591	-8.65848e-05	0.00153543	0.000494409	-8.89453e-05	-3.10709e-05	-0.000335088	-0.000111984	-0.000197961	-0.000149507	-5.48291e-05	-1.55952e-05	-2.08686e-05	-9.76406e-06	-5.40053e-06	-0.000814137	-0.000239992
BD 320 µg: No. of exacerbations in prior year	-0.000143	0.000114081	8.11174e-05	6.28069e-05	4.579e-05	2.12636e-05	4.17533e-05	-0.000493603	3.48411e-05	-4.59743e-07	0.000112616	0.000146906	-1.16458e-05	9.63283e-06	-4.82415e-06	2.70294e-06	4.84811e-05	-3.85136e-05	0.000234945	-5.39099e-05	9.55457e-05	0.00029757	-0.000513042	0.000494409	0.000939354	-2.98924e-05	-5.50343e-05	-0.000116884	-0.000227326	-0.000151986	-0.000329594	-1.18072e-05	-4.5746e-05	-9.78737e-06	-1.88945e-05	-6.11767e-06	-0.000238952	-0.000277806
BD 160 µg: log(Eosinophils)	0.00414488	-1.20496e-05	3.88152e-05	3.29989e-05	-3.64454e-05	3.94562e-05	-1.15452e-05	3.41412e-05	-0.000824182	-6.02341e-07	-5.66128e-05	3.62835e-05	1.99028e-05	1.15388e-05	-1.41731e-05	-2.34861e-08	0.000649883	-0.0183319	-0.00451566	1.12696e-05	4.71113e-05	-9.19198e-05	-4.57178e-05	-8.89453e-05	-2.98924e-05	0.00362276	0.000898141	0.000168368	5.56357e-05	-0.000222767	-3.71449e-05	-0.000152864	-5.08477e-05	-3.46609e-05	-1.31332e-05	-0.000116592	0.000214713	7.95769e-05
BD 320 µg: log(Eosinophils)	0.00428452	6.1002e-05	0.000158895	4.14954e-05	4.54098e-06	3.96055e-05	-5.19879e-07	3.71684e-05	-0.000844521	-6.4627e-07	-6.27833e-05	4.1588e-05	-9.58431e-06	1.47506e-05	-8.83584e-06	-2.55407e-06	0.000422021	-0.00454453	-0.0107009	1.43375e-05	5.29732e-05	-9.73804e-05	5.85692e-06	-3.10709e-05	-5.50343e-05	0.000898141	0.00211185	5.15076e-05	0.000105249	-4.32457e-05	-4.87472e-05	-4.66898e-05	-9.58962e-05	-1.39575e-05	-2.76444e-05	-7.43637e-05	7.83216e-05	0.000130444
BD 160 µg: Prior ICS use	0.000547136	-0.000464338	8.63988e-05	-4.21047e-05	-9.6089e-06	9.82953e-05	0.000124083	0.000100562	-3.01442e-05	8.81539e-07	-0.00341109	0.00218333	8.64794e-05	1.40767e-05	-7.29573e-06	-4.82682e-07	0.000357554	-0.0032365	-0.000750849	3.98082e-05	-7.61579e-05	-0.00013902	5.97582e-05	-0.000335088	-0.000116884	0.000168368	5.15076e-05	0.00992088	0.00342069	-0.00477733	-0.00216897	-0.000671567	-0.000167754	-4.72413e-06	-1.82716e-05	-3.64706e-05	-0.000186118	9.42065e-05
BD 320 µg: Prior ICS use	0.000667197	7.39367e-05	-2.63281e-05	-8.63385e-05	2.7274e-05	5.53957e-05	5.92094e-05	0.000105591	-3.89797e-05	-2.29574e-07	-0.00337697	0.00214256	9.76992e-05	1.49002e-05	-2.32908e-05	4.79799e-07	0.000265039	-0.00073377	-0.00168366	4.11384e-05	-7.63264e-05	-0.000153813	-0.000400572	-0.000111984	-0.000227326	5.56357e-05	0.000105249	0.00342069	0.00630143	-0.00213827	-0.00314147	-0.00016323	-0.000292645	-1.74232e-05	-1.39438e-05	-2.08546e-05	6.89895e-05	6.71581e-05
BD 160 µg: Prior LABA use	0.00133654	0.000197026	-0.000286423	-0.000162974	-0.000174307	-0.000328561	-0.00027712	0.000138112	1.59619e-05	-2.42111e-06	0.00225481	-0.00471065	0.000257911	-1.32041e-05	-6.28934e-05	6.93296e-06	-2.45092e-05	-0.0100202	-0.00103743	3.66225e-05	0.000370971	0.000473057	-0.000452539	-0.000197961	-0.000151986	-0.000222767	-4.32457e-05	-0.00477733	-0.00213827	0.0195752	0.00467659	-0.000176251	-0.000208669	1.45302e-05	1.02514e-05	4.24747e-05	-0.00327752	-0.000534827
BD 320 µg: Prior LABA use	0.00114469	-8.06699e-05	-0.000284652	-6.92123e-05	-0.000153365	-0.000282249	-0.000191171	0.000136442	2.97524e-06	2.24026e-06	0.00225127	-0.00468567	0.000227462	-9.87225e-06	-2.59482e-05	4.54084e-06	-6.47172e-05	-0.00143112	-0.00631052	3.77959e-05	0.000364542	0.000504318	-0.00176418	-0.000149507	-0.000329594	-3.71449e-05	-4.87472e-05	-0.00216897	-0.00314147	0.00467659	0.0129487	-0.00020986	-0.000324119	9.00021e-06	3.86976e-05	5.12603e-05	-0.000594433	-0.000789193
BD 160 µg: Smoking Status – former smoker	0.000746976	0.000101632	-3.40372e-05	-2.76858e-05	-0.000113007	-6.2747e-05	-1.30921e-05	1.51299e-05	4.45856e-05	1.44738e-07	0.000189567	0.000197284	6.14259e-06	-2.85406e-05	-2.60713e-06	-2.29014e-06	-0.00204513	-0.00220797	-0.000663852	5.55928e-05	4.02713e-05	-6.04879e-05	-4.9622e-05	-5.48291e-05	-1.18072e-05	-0.000152864	-4.66898e-05	-0.000671567	-0.00016323	-0.000176251	-0.00020986	0.00596607	0.00199628	6.41108e-05	3.05617e-05	9.20192e-06	2.60771e-05	2.70229e-06
BD 320 µg: Smoking Status – former smoker	0.00095792	-0.000107085	-0.000154355	-0.000131148	-0.000211525	-0.000150324	-0.000141728	1.48582e-05	2.23944e-05	4.29398e-07	0.000173457	0.000215468	7.02035e-06	-2.91769e-05	-1.04946e-06	-3.22822e-06	-0.00224798	-0.000665961	-0.00113673	5.40824e-05	4.10608e-05	-5.43849e-05	-0.000228371	-1.55952e-05	-4.5746e-05	-5.08477e-05	-9.58962e-05	-0.000167754	-0.000292645	-0.000208669	-0.000324119	0.00199628	0.00389649	2.93444e-05	4.96642e-05	4.86643e-05	-7.97773e-06	1.67701e-05
BD 160 µg: Mean daily reliever medication usage	7.90174e-05	-1.83575e-05	3.94674e-07	1.22333e-05	1.71731e-05	5.67317e-06	1.25993e-05	8.44617e-06	9.79507e-06	1.40539e-08	1.54763e-05	-8.65206e-06	-2.66924e-06	-3.80211e-05	-8.20454e-07	6.56767e-07	-5.10751e-05	-0.000356655	-7.82025e-05	5.26288e-07	1.97162e-06	-2.57635e-05	2.26065e-06	-2.08686e-05	-9.78737e-06	-3.46609e-05	-1.39575e-05	-4.72413e-06	-1.74232e-05	1.45302e-05	9.00021e-06	6.41108e-05	2.93444e-05	0.000122077	3.76882e-05	4.54078e-06	0.000107896	2.59215e-05
BD 320 µg: Mean daily reliever medication usage	6.53127e-05	2.15158e-05	7.19027e-06	6.89527e-06	1.13505e-05	2.62773e-06	9.35465e-06	9.54625e-06	1.29199e-05	2.98924e-08	1.89114e-05	-1.15855e-05	-1.72687e-07	-3.75897e-05	1.38847e-06	3.42296e-07	-2.75059e-05	-8.27098e-05	-0.000185126	1.15277e-06	3.95868e-06	-2.8381e-05	1.01037e-05	-9.76406e-06	-1.88945e-05	-1.31332e-05	-2.76444e-05	-1.82716e-05	-1.39438e-05	1.02514e-05	3.86976e-05	3.05617e-05	4.96642e-05	3.76882e-05	7.79063e-05	-5.62823e-07	2.74313e-05	3.54903e-05
log(Eosinophils): Smoking Status – former smoker	0.00486976	5.60461e-05	0.0001199	1.06663e-05	-2.13139e-06	6.32737e-06	-1.13001e-06	-2.00101e-06	-0.000947448	-7.50276e-07	3.31628e-05	-2.67804e-05	5.30727e-06	1.24242e-06	1.25559e-05	-3.37755e-06	-0.00903932	0.000610712	0.000355375	4.8007e-05	5.39355e-05	-4.32402e-05	-1.41787e-05	-5.40053e-06	-6.11767e-06	-0.000116592	-7.43637e-05	-3.64706e-05	-2.08546e-05	4.24747e-05	5.12603e-05	9.20192e-06	4.86643e-05	4.54078e-06	-5.62823e-07	0.00175949	-3.76851e-05	-7.76807e-06
Treated with BD 160 µg, GP and FF	-0.000309264	0.000237746	5.97944e-05	0.000149087	7.05292e-05	0.000106128	5.36949e-05	0.000252855	-6.18047e-05	3.57545e-06	-0.000115869	0.00061438	-0.000153278	-2.555e-05	-1.79165e-05	4.5189e-06	0.000227087	-0.00367294	-0.00012251	1.01829e-05	0.001706	-0.00287121	-0.00162543	-0.000814137	-0.000238952	0.000214713	7.83216e-05	-0.000186118	6.89895e-05	-0.00327752	-0.000594433	2.60771e-05	-7.97773e-06	0.000107896	2.74313e-05	-3.76851e-05	0.00893831	0.00287952
Treated with BD 320 µg, GP and FF	0.000242586	5.64162e-05	9.48822e-05	-7.87771e-05	2.98517e-05	-3.03932e-06	1.83627e-05	0.000241389	-6.64879e-05	-3.55556e-06	-7.56279e-05	0.00053119	7.34599e-05	-2.76976e-05	6.46776e-06	-2.18822e-06	1.88747e-05	-0.00184981	-0.00016959	2.53658e-05	0.00174798	-0.00297589	-0.00253485	-0.000239992	-0.000277806	7.95769e-05	0.000130444	9.42065e-05	6.71581e-05	-0.000534827	-0.000789193	2.70229e-06	1.67701e-05	2.59215e-05	3.54903e-05	-7.76807e-06	0.00287952	0.00484261

## Sheet: Simplified model
Variance-covariance matrix for the simplified model
	(Intercept)	No. of exacerbations in prior year	log (Eosinophils)	Prior ICS use	Treated with BD 160 µg	Treated with BD 320 µg	Treated with GP	Treated with FF	Treated with GP and FF	Treated with BD 320 µg and FF	BD 160 µg: No. of exacerbations in prior year	BD 320 µg: No. of exacerbations in prior year	BD 160 µg: log (Eosinophils)	BD 320 µg: log (Eosinophils)	BD 160 µg: Prior ICS use	BD 320 µg: Prior ICS use	Treated with BD 160 µg, GP and FF	BD 320 µg: Prior ICS use
(Intercept)	0.0333362	1.22025e-05	-0.00454253	-0.00136627	-0.0243887	-0.0333362	-0.00922609	-0.00894753	0.00902249	0.00894753	-1.22025e-05	-1.22025e-05	0.00454253	0.00454253	0.00136627	0.00136627	0.000203603	0.000203603
No. of exacerbations in prior year	1.22025e-05	0.000500554	-3.38257e-05	-0.000221137	9.43691e-05	-1.22025e-05	5.28507e-05	-0.000106572	-0.000301973	0.000106572	-0.000500554	-0.000500554	3.38257e-05	3.38257e-05	0.000221137	0.000221137	0.000249122	0.000249122
log(Eosinophils)	-0.00454253	-3.38257e-05	0.000886348	3.60551e-05	0.0045892	0.00454253	-2.15297e-05	-4.66778e-05	0.000106592	4.66778e-05	3.38257e-05	3.38257e-05	-0.000886348	-0.000886348	-3.60551e-05	-3.60551e-05	-8.50624e-05	-8.50624e-05
Prior ICS use	-0.00136627	-0.000221137	3.60551e-05	0.00241662	0.00151576	0.00136627	-3.78235e-05	-0.000149484	-0.00013367	0.000149484	0.000221137	0.000221137	-3.60551e-05	-3.60551e-05	-0.00241662	-0.00241662	0.000171494	0.000171494
Treated with BD 160 µg	-0.0243887	9.43691e-05	0.0045892	0.00151576	0.109966	0.0243887	-9.21587e-05	-0.00231154	0.00211246	0.00231154	-0.000895748	-9.43691e-05	-0.0192377	-0.0045892	-0.00564643	-0.00151576	-0.00542735	-0.0020203
Treated with BD 320 µg	-0.0333362	-1.22025e-05	0.00454253	0.00136627	0.0243887	0.100391	0.00922609	0.00894753	-0.00902249	-0.0408846	1.22025e-05	4.57768e-05	-0.00454253	-0.0111459	-0.00136627	-0.00307113	-0.000203603	-0.000477718
Treated with GP	-0.00922609	5.28507e-05	-2.15297e-05	-3.78235e-05	-9.21587e-05	0.00922609	0.0138899	0.00931825	-0.0139158	-0.00931825	-5.28507e-05	-5.28507e-05	2.15297e-05	2.15297e-05	3.78235e-05	3.78235e-05	2.59737e-05	2.59737e-05
Treated with FF	-0.00894753	-0.000106572	-4.66778e-05	-0.000149484	-0.00231154	0.00894753	0.00931825	0.0112591	-0.0111349	-0.0112591	0.000106572	0.000106572	4.66778e-05	4.66778e-05	0.000149484	0.000149484	0.0018167	0.0018167
Treated with GP and FF	0.00902249	-0.000301973	0.000106592	-0.00013367	0.00211246	-0.00902249	-0.0139158	-0.0111349	0.0168316	0.0111349	0.000301973	0.000301973	-0.000106592	-0.000106592	0.00013367	0.00013367	-0.00291573	-0.00291573
Treated with BD 320 µg and FF	0.00894753	0.000106572	4.66778e-05	0.000149484	0.00231154	-0.0408846	-0.00931825	-0.0112591	0.0111349	0.0447257	-0.000106572	-0.000553412	-4.66778e-05	3.95063e-05	-0.000149484	-0.00075099	-0.0018167	-0.00258967
BD 160 µg: No. of exacerbations in prior year	-1.22025e-05	-0.000500554	3.38257e-05	0.000221137	-0.000895748	1.22025e-05	-5.28507e-05	0.000106572	0.000301973	-0.000106572	0.00164024	0.000500554	-0.00010494	-3.38257e-05	-0.000482988	-0.000221137	-0.000932695	-0.000249122
BD 320 µg: No. of exacerbations in prior year	-1.22025e-05	-0.000500554	3.38257e-05	0.000221137	-9.43691e-05	4.57768e-05	-5.28507e-05	0.000106572	0.000301973	-0.000553412	0.000500554	0.000960441	-3.38257e-05	-6.24916e-05	-0.000221137	-0.000374059	-0.000249122	-0.000300241
BD 160 µg: log(Eosinophils)	0.00454253	3.38257e-05	-0.000886348	-3.60551e-05	-0.0192377	-0.00454253	2.15297e-05	4.66778e-05	-0.000106592	-4.66778e-05	-0.00010494	-3.38257e-05	0.00372933	0.000886348	8.80062e-05	3.60551e-05	0.00026681	8.50624e-05
BD 320 µg: log(Eosinophils)	0.00454253	3.38257e-05	-0.000886348	-3.60551e-05	-0.0045892	-0.0111459	2.15297e-05	4.66778e-05	-0.000106592	3.95063e-05	-3.38257e-05	-6.24916e-05	0.000886348	0.00215648	3.60551e-05	9.82483e-05	8.50624e-05	0.000148766
BD 160 µg: Prior ICS use	0.00136627	0.000221137	-3.60551e-05	-0.00241662	-0.00564643	-0.00136627	3.78235e-05	0.000149484	0.00013367	-0.000149484	-0.000482988	-0.000221137	8.80062e-05	3.60551e-05	0.00857282	0.00241662	-0.000934491	-0.000171494
BD 320 µg: Prior ICS use	0.00136627	0.000221137	-3.60551e-05	-0.00241662	-0.00151576	-0.00307113	3.78235e-05	0.000149484	0.00013367	-0.00075099	-0.000221137	-0.000374059	3.60551e-05	9.82483e-05	0.00241662	0.00528816	-0.000171494	-0.000240512
Treated with BD 160 µg, GP and FF	0.000203603	0.000249122	-8.50624e-05	0.000171494	-0.00542735	-0.000203603	2.59737e-05	0.0018167	-0.00291573	-0.0018167	-0.000932695	-0.000249122	0.00026681	8.50624e-05	-0.000934491	-0.000171494	0.00857088	0.00288976
BD 320 µg: Prior ICS use	0.000203603	0.000249122	-8.50624e-05	0.000171494	-0.0020203	-0.000477718	2.59737e-05	0.0018167	-0.00291573	-0.00258967	-0.000249122	-0.000300241	8.50624e-05	0.000148766	-0.000171494	-0.000240512	0.00288976	0.00489373
